# Supplementary material for: The intragenus and interspecies quorum-sensing autoinducers exert distinct control over Vibrio cholerae biofilm formation and dispersal
Source: PLoS Biol. 2019 Nov 11;17(11):e3000429. doi: 10.1371/journal.pbio.3000429 (PMC6872173; doi:10.1371/journal.pbio.3000429)
Supplement: S1 Data — (XLSX) [file pbio.3000429.s012.xlsx]

## Sheet: Fig 2B
Time	Means_WT_nml	SD_WT_nml	Means_vpsL_nml	SD_vpsL_nml
2	0	0	0	0
2.5	0	0	0	0
3	0	0	0	0
3.5	0	0	0	0
4	0	0	0	0
4.5	0.003	0.006	0.001	0.002
5	0.028	0.04	0.006	0.01
5.5	0.093	0.073	0.023	0.027
6	0.195	0.106	0.051	0.046
6.5	0.31	0.141	0.058	0.037
7	0.467	0.169	0.062	0.037
7.5	0.674	0.195	0.053	0.044
8	0.874	0.173	0.034	0.035
8.5	0.968	0.156	0.017	0.024
9	1	0.158	0.006	0.015
9.5	0.981	0.152	0.004	0.014
10	0.916	0.152	0.004	0.012
10.5	0.811	0.195	0.004	0.013
11	0.646	0.209	0.003	0.012
11.5	0.412	0.168	0.003	0.011
12	0.221	0.205	0.002	0.01
12.5	0.065	0.095	0.002	0.009
13	0.004	0.008	0.002	0.009
13.5	0.001	0.002	0.002	0.008
14	0	0	0.002	0.008

## Sheet: Fig 2C
Time	Means_WT_nml	SD_WT_nml	Means_luxOD61A_nml	SD_luxOD61A_nml	Means_luxOD61E_nml	SD_luxOD61E_nml
2	0	0	0.003	0.007	0.001	0.003
2.5	0	0.001	0.003	0.007	0.001	0.003
3	0	0	0.003	0.007	0.001	0.003
3.5	0	0	0.003	0.006	0.001	0.003
4	0	0.001	0.002	0.006	0.006	0.013
4.5	0.004	0.007	0.005	0.008	0.036	0.042
5	0.035	0.035	0.014	0.017	0.101	0.087
5.5	0.098	0.087	0.035	0.033	0.19	0.128
6	0.178	0.131	0.078	0.059	0.304	0.183
6.5	0.287	0.189	0.133	0.079	0.477	0.266
7	0.446	0.27	0.185	0.107	0.724	0.368
7.5	0.632	0.335	0.209	0.114	0.975	0.433
8	0.803	0.348	0.166	0.121	1.124	0.393
8.5	0.914	0.313	0.071	0.075	1.212	0.317
9	1	0.281	0.015	0.022	1.169	0.277
9.5	0.998	0.293	0.003	0.006	0.979	0.238
10	0.979	0.292	0.002	0.004	0.757	0.223
10.5	0.838	0.342	0.002	0.004	0.524	0.163
11	0.64	0.32	0.001	0.005	0.326	0.104
11.5	0.37	0.258	0.001	0.003	0.235	0.075
12	0.235	0.24	0	0.002	0.181	0.057
12.5	0.08	0.111	0	0	0.134	0.051
13	0.009	0.017	0	0	0.113	0.051
13.5	0	0	0	0	0.097	0.046
14	0	0	0	0	0.092	0.05

## Sheet: Fig 2D
Time	Means_WT_nml	SD_WT_nml	Means_hapR_nml	SD_hapR_nml
2	0	0	0	0
2.5	0	0	0	0
3	0.002	0.005	0	0
3.5	0.002	0.004	0	0
4	0.001	0.003	0.002	0.004
4.5	0.002	0.005	0.027	0.031
5	0.005	0.008	0.111	0.069
5.5	0.081	0.055	0.241	0.119
6	0.263	0.129	0.434	0.199
6.5	0.5	0.205	0.708	0.298
7	0.755	0.261	1.087	0.412
7.5	0.986	0.303	1.568	0.548
8	1.07	0.297	2.1	0.638
8.5	1	0.291	2.599	0.672
9	0.944	0.299	3.026	0.666
9.5	0.846	0.276	3.274	0.565
10	0.628	0.275	3.359	0.45
10.5	0.349	0.171	3.309	0.393
11	0.186	0.146	3.29	0.378
11.5	0.035	0.041	3.288	0.388
12	0.001	0.002	3.265	0.391
12.5	0.001	0.002	3.276	0.386
13	0	0	3.275	0.391
13.5	0	0	3.281	0.381
14	0	0	3.256	0.401

## Sheet: Fig 2E
Time	Means_WT_nml	SD_WT_nml	Means_vqmR_nml	SD_vqmR_nml
2	0	0	0	0.002
2.5	0	0	0.001	0.003
3	0	0	0.001	0.004
3.5	0	0.001	0.001	0.003
4	0.002	0.007	0.003	0.006
4.5	0.039	0.064	0.041	0.029
5	0.166	0.138	0.192	0.082
5.5	0.365	0.215	0.408	0.123
6	0.579	0.256	0.658	0.167
6.5	0.783	0.278	0.904	0.206
7	0.943	0.266	1.045	0.205
7.5	1	0.268	1.089	0.203
8	0.974	0.311	1.072	0.272
8.5	0.907	0.346	0.939	0.349
9	0.692	0.419	0.684	0.352
9.5	0.555	0.399	0.496	0.289
10	0.387	0.368	0.233	0.263
10.5	0.231	0.326	0.047	0.088
11	0.127	0.234	0.001	0.002
11.5	0.05	0.137	0	0
12	0.016	0.045	0	0
12.5	0.002	0.004	0	0
13	0.001	0.003	0	0
13.5	0	0.001	0	0
14	0	0	0	0

## Sheet: Fig 3B
Time	Mean_AphA_mNG	SD_AphA_mNG	Mean_mRuby3	SD_mRuby3
2	1.924	0.806	0.005	0.002
2.5	1.852	0.587	0.006	0.004
3	1.541	0.3	0.012	0.006
3.5	1.273	0.234	0.021	0.008
4	0.946	0.146	0.04	0.011
4.5	0.818	0.138	0.067	0.017
5	0.715	0.119	0.114	0.024
5.5	0.649	0.097	0.172	0.033
6	0.602	0.075	0.253	0.051
6.5	0.559	0.071	0.367	0.072
7	0.492	0.053	0.557	0.112
7.5	0.44	0.052	0.788	0.153
8	0.376	0.043	1	0.203
8.5	0.324	0.033	0.939	0.229

## Sheet: Fig 3D
Time	Mean_HapR_mNG	SD_HapR_mNG	Mean_mRuby3	SD_mRuby3
2	0.53	0.274	0.007	0.003
2.5	0.439	0.185	0.008	0.004
3	0.31	0.111	0.018	0.008
3.5	0.219	0.07	0.033	0.012
4	0.212	0.056	0.058	0.019
4.5	0.238	0.057	0.097	0.035
5	0.276	0.045	0.153	0.05
5.5	0.344	0.056	0.238	0.076
6	0.451	0.086	0.36	0.112
6.5	0.653	0.141	0.545	0.16
7	0.942	0.156	0.776	0.218
7.5	1	0.12	0.981	0.251
8	0.738	0.109	1	0.254
8.5	0.573	0.073	0.892	0.247

## Sheet: Fig 4B
Time	nml_Ctrl_Means	nml_Ctrl_SD	nml_AI2_Means	nml_AI2_SD	nml_CAI-1Mimic_Means	nml_CAI-1Mimic_SD
2	0.002	0.007	0.001	0.005	0.001	0.003
2.5	0.002	0.007	0.001	0.005	0.001	0.003
3	0.002	0.007	0.001	0.004	0	0.002
3.5	0.003	0.006	0.001	0.005	0.001	0.002
4	0.003	0.007	0.008	0.011	0.006	0.012
4.5	0.005	0.007	0.068	0.061	0.048	0.077
5	0.03	0.035	0.206	0.129	0.171	0.183
5.5	0.121	0.107	0.373	0.189	0.359	0.29
6	0.271	0.167	0.486	0.192	0.522	0.312
6.5	0.442	0.219	0.484	0.146	0.679	0.328
7	0.644	0.287	0.362	0.095	0.764	0.277
7.5	0.824	0.29	0.246	0.091	0.815	0.239
8	0.948	0.251	0.137	0.073	0.772	0.273
8.5	1	0.273	0.065	0.052	0.702	0.26
9	0.949	0.29	0.02	0.022	0.588	0.296
9.5	0.85	0.281	0.007	0.01	0.442	0.268
10	0.72	0.292	0.001	0.003	0.302	0.237
10.5	0.517	0.271	0	0	0.156	0.154
11	0.324	0.239	0	0	0.066	0.091
11.5	0.15	0.179	0	0	0.015	0.041
12	0.04	0.085	0	0	0.002	0.007
12.5	0.002	0.007	0	0	0	0
13	0	0	0	0	0	0
13.5	0	0	0	0	0	0
14	0	0	0	0	0	0

## Sheet: Fig 4C
Time	nml_Ctrl_luxOD61E_colMeans	nml_Ctrl_luxOD61E_SD	nml_AI2_luxOD61E_colMeans	nml_AI2_luxOD61E_SD
2	0.002	0.006	0.003	0.007
2.5	0.002	0.005	0.003	0.007
3	0.002	0.005	0.003	0.007
3.5	0.002	0.005	0.002	0.006
4	0.002	0.005	0.003	0.006
4.5	0.001	0.004	0.007	0.012
5	0.013	0.017	0.044	0.044
5.5	0.06	0.045	0.113	0.094
6	0.127	0.07	0.201	0.148
6.5	0.213	0.109	0.317	0.214
7	0.338	0.154	0.49	0.31
7.5	0.517	0.209	0.708	0.41
8	0.733	0.275	0.894	0.465
8.5	0.906	0.298	0.998	0.508
9	0.98	0.316	1.028	0.487
9.5	1	0.313	0.925	0.512
10	0.856	0.345	0.752	0.509
10.5	0.706	0.361	0.506	0.344
11	0.511	0.251	0.365	0.259
11.5	0.383	0.197	0.268	0.209
12	0.291	0.144	0.206	0.146
12.5	0.232	0.119	0.178	0.128
13	0.189	0.099	0.155	0.097
13.5	0.169	0.086	0.152	0.1
14	0.159	0.084	0.156	0.097

## Sheet: Fig 4E
Time	Means_Ctrl_nml	SD_Ctrl_nml	Means_AI2_nml	SD_AI2_nml	Means_MimicCAI-1_nml	SD_MimicCAI-1_nml
1.5	1	0.41	0.831	0.405	1.015	0.458
2	0.55	0.186	0.666	0.22	0.641	0.192
2.5	0.408	0.181	0.607	0.487	0.451	0.18
3	0.263	0.073	0.724	0.194	0.312	0.117
3.5	0.209	0.049	0.974	0.222	0.311	0.079
4	0.185	0.054	1.18	0.222	0.328	0.054
4.5	0.193	0.034	1.403	0.266	0.351	0.05
5	0.213	0.032	1.769	0.332	0.443	0.075
5.5	0.249	0.039	2.149	0.425	0.567	0.106
6	0.296	0.044	2.178	0.36	0.805	0.149

## Sheet: Fig 5A(middle)
Time	nml_Strain491_Means	nml_Strain491_SD	nml_Strain455_Means	nml_Strain455_SD	nml_Strain459_Means	nml_Strain459_SD
2	0.001	0.003	0	0	0	0.001
2.5	0.002	0.003	0	0	0	0.002
3	0	0.002	0	0	0	0.001
3.5	0.001	0.002	0	0	0	0.001
4	0	0.002	0.002	0.004	0.001	0.004
4.5	0.01	0.025	0.015	0.021	0.019	0.039
5	0.044	0.058	0.057	0.05	0.073	0.11
5.5	0.117	0.107	0.124	0.072	0.168	0.188
6	0.222	0.159	0.21	0.089	0.282	0.282
6.5	0.355	0.209	0.296	0.106	0.457	0.411
7	0.556	0.269	0.369	0.121	0.654	0.499
7.5	0.766	0.298	0.39	0.158	0.849	0.518
8	0.93	0.283	0.337	0.196	1.001	0.507
8.5	1	0.246	0.258	0.217	1.079	0.474
9	0.969	0.223	0.183	0.182	1.055	0.397
9.5	0.918	0.198	0.14	0.159	1.087	0.371
10	0.875	0.194	0.112	0.14	0.925	0.333
10.5	0.779	0.219	0.083	0.123	0.727	0.359
11	0.577	0.284	0.052	0.098	0.547	0.343
11.5	0.292	0.238	0.016	0.037	0.312	0.342
12	0.096	0.105	0	0	0.119	0.179
12.5	0.014	0.029	0	0	0.023	0.047
13	0	0	0	0	0.002	0.006
13.5	0	0	0	0	0.001	0.003
14	0	0	0	0	0.001	0.003

[truncated: 22 more sheets: Fig 5A(right), Fig 5C, Fig5D(middle), Fig 5D(right), Fig 5E(middle), Fig 5E(right), Fig 6A, Fig 6B, Fig 7C, Fig 7D, S1A Fig, S1B Fig, S2A Fig, S2B Fig, S2C Fig, S3A Fig, S3B Fig, S4 Fig, S5A Fig, S5B Fig …]
